# Supplementary material for: Exploring Potential Impact of Graphene Oxide and Graphene Oxide-Polyethylenimine on Biological Behavior of Human Amniotic Fluid-Derived Stem Cells
Source: Int J Mol Sci. 2024 Dec 19;25(24):13598. doi: 10.3390/ijms252413598 (PMC11678234; doi:10.3390/ijms252413598)
Supplement: Supplementary file 1 [file ijms-25-13598-s001.zip]

Archive with 1 entries (1 files):
- ijms-3310989-supplementary.pdf
